# Supplementary material for: Text Simplification Using Consumer Health Vocabulary to Generate Patient-Centered Radiology Reporting: Translation and Evaluation
Source: J Med Internet Res. 2017 Dec 18;19(12):e417. doi: 10.2196/jmir.8536 (PMC5748472; doi:10.2196/jmir.8536)
Supplement: Multimedia Appendix 1 [file jmir_v19i12e417_app1.xlsx]

## Sheet: Table Main
Report Count	Report	Modality	Similar	Different	Missing	Total Terms	Covered Terms	Coverage %	Similarity %
1	Chest MRI w/o c	MRI	30	13	4	47	43	91.49	69.77
2	PET CT	PET CT	32	7	4	43	39	90.7	82.05
3	Lumber-spine-MRI	MRI	27	8	6	41	35	85.37	77.14
4	Knee Ultrasound	US	5	3	0	8	8	100	62.5
5	Cervical Spine MRI	MRI	24	6	4	34	30	88.24	80
6	CT Head	CT	14	6	1	21	20	95.24	70
7	NM Brain Scan	NM	9	2	1	12	11	91.67	81.82
8	Left Knee MRI	MRI	35	9	2	46	44	95.65	79.55
9	Right Shoulder	MRI	17	12	6	35	29	82.86	58.62
10	Lumber-spine-MRI-AllAme	MRI	9	10	12	31	19	61.29	47.37
11	Ultrasound Kidney	US	9	4	1	14	13	92.86	69.23
12	CT Lumber	CT	13	7	4	24	20	83.33	65
13	NM Total body bone scan	NM	14	3	0	17	17	100	82.35
14	Ultrasound of Abdomen	US	9	3	2	14	12	85.71	75
15	NM Liver	NM	15	7	0	22	22	100	68.18
16	CT Scan of Chest	CT	16	3	1	20	19	95	84.21
17	Mamo 1	Mamo	11	4	1	16	15	93.75	73.33
18	MRI 1 (MRI Neck and Larynx)	MRI	10	6	2	18	16	88.89	62.5
19	Left Ankle	MRI	21	8	8	37	29	78.38	72.41
20	Pituitary MRI W + W/O Contrast	MRI	13	7	6	26	20	76.92	65
21	Carotid Ultrasound	US	12	3	8	23	15	65.22	80
22	X-Ray Chest	X-Ray	11	5	2	18	16	88.89	68.75
23	Brain MRI	MRI	43	12	8	63	55	87.3	78.18
24	X-Ray NeckSoftT	X-Ray	9	8	1	18	17	94.44	52.94
25	X-Ray AP Abdomen	X-Ray	6	5	0	11	11	100	54.55
26	Ultrasound Testicular	US	7	1	1	9	8	88.89	87.5
27	X- Ray 1 (chest Film)	X-Ray	16	0	4	20	16	80	100
28	CT Abdomin	CT	30	17	1	48	47	97.92	63.83
29	CT Right Shoulder	CT	17	6	4	27	23	85.19	73.91
30	NM Stress	NM	11	3	2	16	14	87.5	78.57
31	Testicular Ultrasound-2	US	10	2	1	13	12	92.31	83.33
		Sum	505	190	97	792	695
	Total	Avg						88.5487	72.5029
								61.29
								61.29
								61.29
								61.29
